# Supplementary material for: BOPAM’s Bright and Dark Excited States: Insight from Structural, Photophysical, and Quantum Chemical Investigations
Source: Molecules. 2025 Jun 20;30(13):2673. doi: 10.3390/molecules30132673 (PMC12250827; doi:10.3390/molecules30132673)
Supplement: Supplementary file 1 [file molecules-30-02673-s001.zip]

Archive with 1 entries (1 files):
- molecules-3642686-supplementary.pdf
